# Supplementary material for: Large Benefit from Simple Things: High-Dose Vitamin A Improves RBP4-Related Retinal Dystrophy
Source: Int J Mol Sci. 2022 Jun 13;23(12):6590. doi: 10.3390/ijms23126590 (PMC9223508; doi:10.3390/ijms23126590)
Supplement: Supplementary file 1 [file ijms-23-06590-s001.zip]

Archive with 1 entries (1 files):
- ijms-1716563-supplementary.pdf
